# Supplementary material for: Intratumoral SPP1+BCL2A1+ Tumor-Associated Macrophages Predict Poor Response to PD1 Blockade
Source: Diagnostics (Basel). 2025 Oct 23;15(21):2680. doi: 10.3390/diagnostics15212680 (PMC12609852; doi:10.3390/diagnostics15212680)
Supplement: Supplementary file 1 [file diagnostics-15-02680-s001.zip]

Archive with 1 entries (1 files):
- diagnostics-3929436-supplementary.xlsx
