# Supplementary material for: Intratumoral SPP1+BCL2A1+ Tumor-Associated Macrophages Predict Poor Response to PD1 Blockade
Source: Diagnostics (Basel). 2025 Oct 23;15(21):2680. doi: 10.3390/diagnostics15212680 (PMC12609852; doi:10.3390/diagnostics15212680)
Supplement: Supplementary file 1 [file diagnostics-15-02680-s001.zip › diagnostics-3929436-supplementary.xlsx]

## Sheet: GSE149614_Fig1
cluster	Chat GPT celltype	Top 20 marker genes per cluster
cluster_0	Cytotoxic T cell	NKG7, GZMH, PRF1, MALAT1, CCL4, CMC1, CTSW, GZMB, TRGC2, CD69, AC092580.4, EEF1A1, TRBC1, TRGC1, CD8A, XCL2, PYHIN1, CLEC2D, GNLY, TRDC
cluster_1	Naive/Memory T cell	IL7R, EEF1A1, MALAT1, CD69, AC092580.4, CLEC2D, TRAT1, LTB, GPR171, RGCC, CCR6, CD8A, TRBC1, CXCR6, GPR183, C16orf54, CD28, ICOS, TRGC2, NKG7
cluster_2	Activated T cell	CD69, DNAJB1, NKG7, HSP90AA1, HSPA1A, CCL4, MALAT1, HSPA1B, IFNG, EEF1A1, CMC1, IGHA1, CTSW, PRF1, GZMH, TRGC2, KLRG1, PYHIN1, IGLC2, TRBC1
cluster_3	Classical monocyte / APC	LYZ, HLA-DRA, LST1, HLA-DPB1, CD74, AIF1, HLA-DQB1, HLA-DQA1, PLAUR, CPVL, CST3, IFI30, RNASE6, PHACTR1, MS4A7, FAM26F, BCL2A1, MNDA, GPR183, CD68
cluster_4	SPP1+ Tumor-associated macrophage (TAM)	SPP1, FTL, CD68, CSTB, AIF1, CAPG, GPNMB, C15orf48, LYZ, SOD2, PLAUR, CTSB, FABP5, CTSL, HLA-DRA, CXCL8, CD9, S100A9, CD14, BCL2A1
cluster_5	Activated / stress-response T cell	HSP90AA1, HSPA1A, RGCC, APOA1, EEF1A1, IL7R, HSPB1, DNAJB1, TRBC1, MALAT1, LTB, NKG7, TTR, TRAT1, AC092580.4, GPR171, RP11-51J9.5, CD69, GNLY, APOC3
cluster_6	Hepatocyte (lipid/metabolic)	APOM, APOC2, APOA2, CYP2D6, FABP1, TTR, SERPINA1, FGL1, AGXT, APOC1, CTTN, AHSG, APOA1, A1BG, TFPI, APOH, CFHR2, AMBP, VTN, CPB2
cluster_7	Hepatocyte (metabolic/secretory)	APOC3, NUPR1, GC, GPC3, UGT2B4, CFHR1, AMBP, CFH, ALDOB, ORM2, RBP4, IGHG4, KNG1, SULT2A1, VTN, APOA2, APOA5, ARG1, ORM1, SPINK1
cluster_8	Endothelial cell (vascular)	GNG11, IFI27, TM4SF1, SDPR, HYAL2, IGFBP7, RAMP2, TIMP3, CRIP2, EPAS1, PLPP1, SLC9A3R2, PCAT19, CAV1, EGFL7, HSPG2, ID3, A2M, ECSCR.1, PTRF
cluster_9	NK cell (cytotoxic)	CMC1, KLRF1, NKG7, AREG, CD160, IL2RB, B3GNT7, PRF1, CLIC3, EEF1A1, TMIGD2, KLRC1, TRDC, CTSW, XCL2, CCL4, CD69, LAT2, SLA2, XCL1
cluster_10	Macrophage / Monocyte	CST3, AIF1, HLA-DRA, CD74, APOA1, HLA-DPB1, MS4A7, LST1, APOC3, TTR, C1QB, C1QA, HLA-DQA1, C1QC, HP, PDK4, FTL, CTSB, CD163, SLC40A1
cluster_11	Hepatocyte (secretory/metabolic)	IGLC3, IL7R, LTB, IGHG3, RGCC, EEF1A1, IGKC, MALAT1, CD69, GPR183, CCR6, APOA2, IGHG1, TRAT1, CCR7, CLEC2D, PTGER2, RCAN3, CD40LG, ACTA2
cluster_12	Suppressive macrophage (C1Q+)	CD5L, MS4A7, C1QB, C1QA, MARCO, CD163, C1QC, CTSB, FCGR3A, SLC40A1, CST3, CFD, CXCL12, CFP, FAM26F, FTL, CPVL, LST1, VSIG4, VCAM1
cluster_13	Hepatic stellate / fibroblast-like	GGH, AKR1C2, CES1, HULC, AKR1C1, CYP2E1, ADH4, GPX2, ADH1B, AKR1C4, LEAP2, HP, CHI3L1, PTGR1, ALDH1L1, RBP4, ALDH1A1, APOC1, DCXR, AHSG
cluster_14	Hepatocyte (complement-producing)	IGHG4, IGHG1, MZB1, JCHAIN, IGLC2, IGKC, DERL3, CD79A, IGHG2, IGLC3, ZBP1, CD79B, APOC3, CD27, APOA2, AHSG, GC, HSH2D, IGHG3, NUPR1
cluster_15	Hepatocyte (detoxification / metabolic)	SPP1, HSPB1, DUSP4, HSPA1A, CTLA4, BATF, HSP90AA1, TNFRSF18, HSPA6, SERPINA1, RGCC, HSPA1B, LTB, DNAJB1, TIGIT, ZFAND2A, CD27, TNFRSF4, PTTG1, CLEC2D
cluster_16	Naive/Memory B cell	CD79A, CD74, MS4A1, EEF1A1, HLA-DRA, HLA-DQB1, IGKC, HLA-DQA1, BANK1, GPR183, HLA-DPB1, LY9, TNFRSF13C, CCR7, MALAT1, IRF8, IGHM, LTB, ADAM28, SPIB
cluster_17	Activated / exhausted T cell	CST3, HLA-DPB1, HLA-DRA, CD74, HSPA1A, LYZ, LST1, HSPB1, HLA-DQA1, HLA-DQB1, AIF1, BAG3, RNASE6, DNAJB1, HSP90AA1, KLF4, HSPA1B, SOD2, G0S2, CTSB
cluster_18	Inflammatory monocyte	MALAT1, HSP90AA1, HSPA1A, DNAJB1, BATF, CD27, TIGIT, CLEC2D, HSPA1B, ICOS, TNFRSF9, TRBC1, CTLA4, AC133644.2, IL2RA, LAIR2, PTTG1, CXCR3, SIT1, UTS2
cluster_19	Epithelial / Cholangiocyte-like	CKB, VCX3A, NQO1, PAGE5, HSPB1, MDK, SERPINA1, DEFB1, FXYD2, BNIP3, EPCAM, SPP1, VCX2, NDUFA4L2, DMKN, VCX, KRT8, CD24, KRT18, MT1X
cluster_20	C1Q+ Macrophage	CD74, HLA-DPB1, C1QC, C1QB, HLA-DRA, CTSB, HLA-DQA2, C1QA, AIF1, CD68, IER3, LGMN, CCL3L3, IGSF6, CCL3, SOD2, HLA-DQB1, GPR183, CST3, MS4A7
cluster_21	Fibroblast / Myofibroblast	CALD1, MYL9, TAGLN, BGN, SPARC, ACTA2, IGFBP7, TPM2, DSTN, GPX3, TPM1, MGP, MAP1B, RGS5, LHFP, SPARCL1, DCN, PPP1R14A, COL1A2, TIMP1
cluster_22	Epithelial-like	KRT8, PAGE2B, AKR1C3, PAGE2, NQO1, SERPINA1, LYRM5, AKR1B10, PTGR1, AKR1C1, MDK, PAGE5, FGG, GAGE1, SPINK1, UGDH, FTL, KRT18, ORM1, AMBP
cluster_23	Epithelial / progenitor-like	AKR1C3, GAGE12H, GAGE2A, SPINK1, VTN, PAGE1, GC, FGG, ADH1C, TFF2, TDO2, FGB, ORM1, CFH, LYZ, HMGCS2, SLPI, ALDH1A1, AGR2, GAGE1
cluster_24	Endothelial cell	GNG11, IGFBP7, IFI27, SDPR, DNASE1L3, TM4SF1, PLPP3, RAMP3, TIMP3, PCAT19, SPARC, RAMP2, ENG, APOLD1, LDB2, HYAL2, HES1, HSPG2, SOCS3, EPAS1
cluster_25	Plasma cell (mature IgG/IgA secreting)	MZB1, IGHG1, IGHG3, IGHG4, DERL3, IGKC, JCHAIN, CD79A, IGHG2, IGLC2, IGLC3, CD27, IGHM, IGKV1-12, IGHA1, IGKV1-39, LY9, IGLV2-14, HSH2D, IGKV4-1
cluster_26	Hepatocyte (acute phase, secretory)	APOA1, APOC3, TTR, APOA2, HP, MT1G, APOH, APOC1, RBP4, CD69, CYP2E1, ORM1, MT2A, FGG, FGB, AMBP, DCXR, MT1X, HPX, SERPINA1
cluster_27	Hepatocyte (metabolic, CYP2E1+)	IGLC2, IGHG4, IGKC, IGHG1, CTSB, LYZ, CD74, CD68, HLA-DRA, CSTB, AIF1, HLA-DQA1, CAPG, CST3, FTL, GPNMB, HLA-DQA2, C1QA, C15orf48, FAM26F
cluster_28	Plasma-like B / APC	CYP2E1, GGH, SPP1, CES1, LGMN, AKR1C2, CTSB, HP, ADH1B, GPX2, AKR1C1, RNASE1, C1QB, C1QA, FABP5, AIF1, PLD3, APOC1, C1QC, FOLR2
cluster_29	Hepatocyte (cytochrome P450 detox)	HPD, MT1X, TTR, DCXR, MT1E, FABP1, HP, APOC3, GSTA1, CYP2E1, APOC1, APOA1, ADH1B, APOC2, APOH, AGXT, RBP4, HRSP12, FGB, ORM1
cluster_30	Fibroblast / Stellate cell	IGFBP7, COL1A2, LUM, COL3A1, COL1A1, CALD1, SPARC, BGN, TIMP1, DCN, HSPB1, THY1, COL4A2, COL6A2, MYL9, SERPINH1, COL6A3, TPM2, COL6A1, CTHRC1
cluster_31	Hepatocyte (secretory)	VTN, KRT18, KRT8, TM4SF4, SERPINA1, GC, AMBP, ANXA4, RBP4, TSPAN8, SLPI, CPB2, TTR, DEFB1, DSTN, HPX, ATP1B1, AKR1C3, APOC3, AKR1C1
cluster_32	Plasma cell (IgG/IgA secreting, mixed)	MZB1, JCHAIN, IGHG3, DERL3, IGHG1, IGHG2, IGHG4, IGKC, APOC3, TTR, APOA1, CD79A, IGHA1, MT1G, FABP1, FGB, APOH, FGG, ORM1, AZGP1
cluster_33	Hepatocyte (metabolic, APOA1/2+)	CYP2E1, CES1, GGH, AKR1C2, HP, AKR1C1, GPX2, ADH1B, AHSG, APOA2, RBP4, APOA1, HULC, SPP1, LEAP2, CHI3L1, APOC1, PTTG1, IGFBP1, ADH4
cluster_34	Cycling T/B (proliferating)	CTLA4, DUSP4, IGHG4, STMN1, MKI67, IGLC2, PTTG1, KIAA0101, TYMS, IGHG1, IGKC, FABP5, TIGIT, CD27, CD8A, CXCL13, CD8B, HIST1H4C, NUSAP1, CDKN3
cluster_35	Endothelial cell (vascular, FLT1+)	SPARC, IGFBP7, CALD1, CAV1, COL4A2, THY1, COL4A1, TIMP3, CYP2E1, GGH, MAP1B, PPP1R14A, MYL9, CES1, MFGE8, COX7A1, AKR1C2, GSN, LEAP2, ADH1B

## Sheet: GSE151530_Fig2
cluster	Chat GPT celltype	Top 20 marker genes per cluster
cluster_0	Hepatocyte (plasma protein secreting, metabolic)	RBP4, VTN, TTR, APOA2, APOA1, APOC3, APOE, APOB, ORM2, ORM1, COX7A1, ALB, APOC1, HP, CYP2A7, HGD, HPD, GSTA1, BAAT, ANG
cluster_1	CD8+ Cytotoxic T cell	NKG7, CST7, GZMA, CCL4, GZMK, MALAT1, METRNL, CTSW, PRF1, PIK3R1, CD8A, REL, CD69, GZMH, KLRD1, RGS1, TRBC1, CD8B, CLEC2D, TIGIT
cluster_2	Naive/Memory T cell (some B/Ig mix)	LTB, TMSB4X, IGKC, S100A6, ACTB, IL7R, MALAT1, CD69, IGLC2, JUN, CCR6, ALOX5AP, IGHG3, CTSW, TRBC1, AC092580.4, BIRC3, NCR3, CLEC2D, RGS2
cluster_3	Activated T cell (Th1 / cytotoxic-like)	IL7R, MALAT1, ICOS, CD69, LTB, REL, GPR183, GZMA, CLEC2D, GZMK, KIAA1551, BIRC3, RGS1, FRMD4B, METRNL, GBP5, PIK3R1, IFNG, NFKBIZ, ADAM19
cluster_4	Antigen-presenting macrophage	CD74, HLA-DPB1, HLA-DPA1, HLA-DRB1, AIF1, TYROBP, LST1, HLA-DQA1, LYZ, HLA-DQB1, HLA-DRB5, FCER1G, HLA-DMA, FTH1, SPI1, FTL, C1orf162, TMSB4X, PLAUR, ACTB
cluster_5	Endothelial cell (vascular / LSEC-like)	HSPG2, EGFL7, RAMP2, ENG, IGFBP4, IGFBP7, VWF, SPARC, TCF4, PCAT19, ID3, RNASE1, NPDC1, RAMP3, GNG11, ID1, LDB2, TGFBR2, TM4SF1, PLVAP
cluster_6	Erythrocyte / erythroid	HBA2, HBB, TMSB4X, CD69, MALAT1, IGKC, HBA1, CLEC2D, ACTB, IL7R, LTB, JUN, IFITM1, RGS1, IGHG1, TRBC1, GZMA, S100A6, IGLC2, CST7
cluster_7	Hepatocyte (metabolic / secretory)	APOC3, FABP1, APOA2, TTR, COX7A1, APOA1, ALB, RBP4, VTN, APOC1, APOE, ADIRF, GSTA1, NUPR1, ORM1, ORM2, CDKN3, HPD, AKR1C3, AKR1C1
cluster_8	C1Q+ macrophage / Kupffer-like	FTL, C1QB, TYROBP, C1QA, CD74, AIF1, FTH1, CTSB, CCL3L3, HLA-DRB1, CCL4L2, CTSD, C1QC, CCL3, FCER1G, RNASE1, SLC40A1, CTSZ, LIPA, HLA-DPB1
cluster_9	Cholangiocyte / epithelial	S100A6, KRT19, C19orf33, S100P, S100A14, HMGA1, TFF2, SMIM22, CEACAM6, KRT7, SFTA2, FXYD3, MAL2, BAIAP2L1, KRT8, GPRC5A, EPCAM, MUC1, MDK, CDA
cluster_10	Hepatocyte (detoxification / CYP2E1+)	GLUL, TXN, CYP2E1, MT1E, CBR1, MT1X, MT2A, ALDH1A1, FTL, GATM, PTGR1, APOC1, BAAT, ALDH1L1, MT1G, ALDH2, GSTA1, ALB, APCS, ANGPTL3
cluster_11	Fibroblast / myofibroblast	CALD1, IGFBP7, MYL9, BGN, TAGLN, PLAC9, TIMP1, PPP1R14A, NDUFA4L2, TPM2, RGS5, TPM1, SPARC, MGP, ACTA2, COL6A2, SOD3, COL1A2, COL3A1, ID3
cluster_12	Endothelial cell (vascular)	GNG11, RBP7, IGFBP7, SPARCL1, SPARC, GSN, CAV1, ID3, A2M, VWF, PLVAP, EGFL7, IGFBP3, CRIP2, ESAM, PECAM1, CLEC14A, SLC9A3R2, TIMP3, NOTCH4
cluster_13	Hepatocyte (complement / plasma protein)	FGB, FGG, FABP1, ALB, HP, CFHR1, NNMT, AGXT, APOC1, GPX2, APOC2, SPINK1, HPD, FGA, ADH1C, ANGPTL3, ORM1, FTL, MT2A, ACAT1
cluster_14	Cycling / proliferating T cell	ACTB, TMSB4X, NKG7, HMGB2, CCL4, GZMA, CST7, TRBC1, CTSW, CD69, TOP2A, KLRD1, KIAA0101, HIST1H4C, XCL2, STMN1, BIRC5, AC092580.4, UBE2C, NUSAP1
cluster_15	Plasma cell (antibody-secreting)	MZB1, DERL3, IGKC, JCHAIN, IGHA1, IGHG4, ITM2C, IGLC2, CD79A, IGHG3, PIM2, IGHG1, IGHG2, JSRP1, CD27, JUN, IGLC3, IGHGP, IGHA2, IGLV3-1
cluster_16	Hepatocyte (injury-associated / acute phase)	CLU, SPP1, TIMP1, SLPI, S100A6, DMKN, FGG, LBP, DEFB1, FGA, PCSK1N, TFPI, TMEM45A, NNMT, TM4SF1, CD24, C3, ELF3, PTGDS, AGT
cluster_17	Endothelial / pericyte-like	RGS5, NDUFA4L2, SPARC, IGFBP7, IGFBP4, MYL9, HSPG2, ID3, PLAC9, TCF4, RAMP2, THY1, COL4A1, FXYD6, MAP1B, CRIP2, EGFL7, TIMP3, BGN, CD36
cluster_18	Inflammatory monocyte / macrophage	LST1, AIF1, FCER1G, TYROBP, FTH1, HLA-DRB1, CD74, CTSS, S100A6, FCN1, FTL, CFD, PLAUR, ACTB, S100A9, IL1B, LYZ, MS4A7, HLA-DPB1, HLA-DPA1
cluster_19	Plasmacytoid dendritic cell (pDC)	IRF7, PLAC8, JCHAIN, GZMB, GPR183, IRF8, PLD4, RGS2, LILRA4, ITM2C, TCF4, C12orf75, IRF4, SCT, CLIC3, SPIB, ALOX5AP, TSPAN13, SERPINF1, CD74
cluster_20	Erythrocyte	HBB, HBA2, HBA1, SLC25A37, CST7, GZMK, CD69, SNCA, GZMA, HBM, HBD, TRBC1, NKG7, ALAS2, IL7R, ALOX5AP, LTB, PRF1, IL2RB, AHSP
cluster_21	Cholangiocyte / epithelial-like	AKR1C1, KRT8, SPP1, CD24, C12orf75, AKR1B10, SOD2, NUPR1, AKR1B1, AKR1C3, FTH1, FTL, G6PD, DSTN, ANXA4, UBD, CLU, CRP, FXYD2, TFF2
cluster_22	Activated effector T cell	TNFRSF18, AREG, LST1, IL7R, TNFRSF4, TMIGD2, LTB, KRT81, KRT86, PRMT9, KIT, XCL1, TNFSF13B, IL1R1, IL4I1, TRBC1, REL, XCL2, TYROBP, FCER1G

## Sheet: GSE206325_Fig3
cluster	Chat GPT celltype	Top 20 marker genes per cluster
cluster_0	CD8+ cytotoxic T cell	CCL5, CD8A, CD8B, GZMK, CD3D, CD3E, GZMA, ZFP36L2, CXCR4, RGS1, DUSP2, GZMH, IL32, CST7, CCL4, HCST, CD2, ITM2A, RARRES3, CRTAM				0	:	CD8+ cytotoxic T cell	,
cluster_1	NK-like cytotoxic T cell	CMC1, CD7, KLRD1, TYROBP, KLRB1, KLRF1, CD160, FCER1G, AREG, GSTP1, IFITM1, IFITM2, IL2RB, SRGN, CCL3, ZFP36, TXK, CLIC3, NKG7, XCL1				1	:	NK-like cytotoxic T cell	,
cluster_2	Macrophage / Monocyte	CST3, AIF1, FTH1, FTL, GPX1, LYZ, CD68, TYROBP, SAT1, HLA-DRA, PSAP, SPI1, LST1, NPC2, CTSB, FCER1G, CTSS, CD74, S100A11, SOD2				2	:	Macrophage / Monocyte	,
cluster_3	CD4+ memory T cell	IL7R, ANXA1, LTB, CD40LG, ZFP36L2, TXNIP, VIM, KLF6, TSC22D3, RGCC, CD52, TNFAIP3, JUNB, HSPA8, GPR183, BTG1, RPS26, CXCR4, DNAJB1, FOS				3	:	CD4+ memory T cell	,
cluster_4	NK cell	NKG7, GZMB, PRF1, GNLY, FCGR3A, FGFBP2, SPON2, CD247, KLRD1, CST7, CTSW, CLIC3, KLRF1, TYROBP, ITGB2, HOPX, PLAC8, S1PR5, SH2D1B, ADGRG1				4	:	NK cell	,
cluster_5	Plasma / B cell	IGLV6-57, ALB, IGKC, IGKV4-1, IGLC3, APOA2, IGHG1, IGKV3-11, IGLV3-19, MTRNR2L8, IGHG2, APOC3, IGKV3-15, IGHV1-69, RBP4, APOA1, IFI27, CCL5, IGLV5-45, ISG20				5	:	Plasma / B cell	,
cluster_6	Regulatory T cell	BATF, CTLA4, IL32, CD27, TNFRSF18, TNFRSF4, SPOCK2, TIGIT, DUSP4, FOXP3, CD2, LTB, CD3D, AC133644.2, ICOS, ITM2A, CD3E, S100A4, RGS1, UCP2				6	:	Regulatory T cell	,
cluster_7	CD4+ memory T cell	LTB, IL7R, CD52, S100A4, CD40LG, S100A6, RPS4Y1, RPS26, CD3D, IL32, S100A11, TXNIP, VIM, EMP3, SPOCK2, MTRNR2L12, CD3E, CD2, S100A10, IFITM1				7	:	CD4+ memory T cell	,
cluster_8	Activated CD8+ T cell	HSPA1B, HSPA1A, DNAJB1, HSP90AA1, HSPA8, CD8A, CCL5, CD8B, HSPE1, CACYBP, HSPH1, JUN, DNAJA1, IFNG, HSP90AB1, CD3E, LAG3, CD3D, IL32, HSPB1				8	:	Activated CD8+ T cell	,
cluster_9	CD4+ effector T cell	IL7R, KLRB1, CD69, TNFAIP3, TRAV1-2, NFKBIZ, NFKBIA, KLRG1, NCR3, DUSP2, AC092580.4, MYADM, ZFP36, SPOCK2, CXCR4, MCL1, LTB, ZFP36L2, CCL4, BTG1				9	:	CD4+ effector T cell	,
cluster_10	Naive / Memory B cell	CD79A, CD74, MS4A1, HLA-DRA, HLA-DQB1, HLA-DPB1, HLA-DPA1, HLA-DRB1, HLA-DRB5, HLA-DQA1, BANK1, CD83, CD52, LINC00926, HLA-DMA, IRF8, IGHM, FCRLA, CD19, LTB				10	:	Naive / Memory B cell	,
cluster_11	Cytotoxic T cell / NK	GZMH, GNLY, NKG7, FGFBP2, CD52, GZMB, KLF2, S100A4, EMP3, PRF1, ANXA1, CCL5, S100A10, S100A6, ADGRG1, CTSW, TXNIP, CST7, CD3D, LGALS1				11	:	Cytotoxic T cell / NK	,
cluster_12	Hepatocyte / Plasma protein secreting	SERPINA1, APOC1, APOA2, ALB, RBP4, APOC3, APOE, AMBP, FGG, FGB, APOH, FGA, MGST1, FTL, VTN, SEPP1, HP, TF, FGL1, RARRES2				12	:	Hepatocyte / Plasma protein secreting	,
cluster_13	Activated CD8+ T cell	RPS26, MT-ATP8, ZFP36L2, CXCR4, CCL5, BTG1, CST7, TSC22D3, RGCC, CCL4, TUBA4A, ZFP36, CD8A, JUNB, CD3E, GZMH, IL7R, SRGN, DUSP2, CTSW				13	:	Activated CD8+ T cell	,
cluster_14	Exhausted CD8+ T cell	CD8A, CD8B, LAG3, ITM2A, PDCD1, CD27, FABP5, COTL1, CD3D, TIGIT, TNFRSF9, CTLA4, HLA-DRB5, STMN1, DUSP4, NKG7, CD2, CXCL13, HMGB2, IL32				14	:	Exhausted CD8+ T cell	,
cluster_15	Plasma cell	IGKC, IGHG1, JCHAIN, MZB1, IGKV4-1, IGLV6-57, IGHG2, DERL3, CD79A, IGHG3, IGLL5, IGLC3, ITM2C, HERPUD1, IGHG4, IGKV3-11, IGLC2, IGHA1, ALB, IGHV1-69				15	:	Plasma cell	,
cluster_16	Antigen-presenting macrophage	CST3, HLA-DRA, CD74, GPX1, HLA-DPB1, HLA-DPA1, HLA-DQB1, HLA-DRB5, HLA-DRB1, HLA-DQA1, GRN, IRF8, VIM, HLA-DMA, DNASE1L3, CD83, GSTP1, FTH1, NPC2, SPI1				16	:	Antigen-presenting macrophage	,
cluster_17	Endothelial cell	IFITM3, IGFBP7, IGFBP4, TIMP3, GNG11, IFI27, CRIP2, SDPR, TM4SF1, PLPP1, EPAS1, HSPG2, RNASE1, CD9, EGFL7, RAMP2, A2M, SPARC, ID1, TINAGL1				17	:	Endothelial cell	,
cluster_18	Metabolic / stress-response cluster	MTRNR2L12, MTRNR2L8, NEAT1, MT-ATP8, TNFAIP3, SYTL3, SRSF7, TMEM2, FYN, TSPYL2, ADGRE5, HBB, APOA2, SAT1, CCNH, REG3A, KLF6, CYP2E1, ALB, TTR				18	:	Metabolic / stress-response cluster	,
cluster_19	Cycling / proliferating cell	STMN1, TUBA1B, HMGB2, TYMS, MKI67, HIST1H4C, UBE2C, RRM2, TOP2A, CENPF, TRDC, GSTP1, KLRF1, XCL2, CCL3, CCL4, KLRD1, CMC1, AREG, CD247				19	:	Cycling / proliferating cell	,
cluster_20	Monocyte / macrophage	AIF1, S100A6, CST3, TYROBP, LYZ, FTL, IFITM3, FCN1, IGLV6-57, LST1, CTSS, S100A11, PSAP, S100A4, FTH1, FCER1G, COTL1, S100A10, SERPINA1, TYMP				20	:	Monocyte / macrophage

## Sheet: GSE206325_Fig4
cluster	Chat GPT celltype	Top 20 marker genes per cluster
cluster_0	CD8+ cytotoxic T cell (activated, effector-like)	CCL5, DUSP2, CCL4, NKG7, ZFP36L2, CRTAM, ZFP36, JUNB, HLA-DRB1, CD69, IL32, RGCC, CCL4L2, HLA-DPA1, HLA-DRB5, GZMB, RP11-291B21.2, IFNG, CD74, XCL2
cluster_1	CD4+ memory/activated T cell	LTB, EEF1A1, ZFP36L2, S100A4, JUNB, RGCC, CD69, LMNA, ZFP36, VIM, IL32, GPR183, FTH1, NFKBIA, FOS, TNFRSF4, DUSP1, TNFRSF18, HIST1H4C, MAL
cluster_2	Regulatory T cell (Treg)	LTB, HSPA1A, HSPA1B, EEF1A1, IL32, S100A4, TNFRSF4, HSPB1, FOXP3, TNFRSF18, HSPA8, MTRNR2L12, MAL, DNAJB1, HSP90AA1, JUN, IL2RA, CCR7, BAG3, RTKN2
cluster_3	Activated cytotoxic T cell (IFNG+)	HSPA1B, HSPA1A, DNAJB1, CCL5, HSP90AA1, NKG7, JUN, IFNG, HSPA8, CCL4, RHOB, IL32, HSPA6, DUSP1, DUSP2, CCL4L2, GZMB, HSPB1, TNFSF9, HLA-DPA1			0	:	CD8+ cytotoxic T cell (activated, effector-like)	,
cluster_4	NK cell (cytotoxic, TRDC+)	NKG7, TYROBP, KLRF1, GNLY, CLIC3, SPON2, FCER1G, FCGR3A, GZMB, FGFBP2, CCL4, KLRC1, TRDC, AREG, CCL3, XCL2, TMIGD2, IGFBP7, PRSS23, XCL1			1	:	CD4+ memory/activated T cell	,
cluster_5	Macrophage / Monocyte (APC-like)	CST3, AIF1, LYZ, FTH1, HLA-DRA, SPI1, TYROBP, FTL, CD68, FCER1G, LST1, CD74, HLA-DPA1, PLAUR, HLA-DRB1, CTSB, RAB31, SOD2, HLA-DQB1, SERPINA1			2	:	Regulatory T cell (Treg)	,
cluster_6	Plasma cell (antibody-secreting)	IGLV6-57, ALB, IGKV4-1, IGKC, IGLC3, APOA2, IGHG1, APOC3, IGLV3-19, IGKV3-11, IGHG2, IFI27, MTRNR2L8, IGHV1-69, IGKV3-15, RBP4, APOA1, CCL5, IGLV5-45, ISG15			3	:	Activated cytotoxic T cell (IFNG+)	,
cluster_7	Cycling / Proliferating cell	STMN1, GAPDH, ACTB, MKI67, TYMS, RRM2, NUSAP1, UBE2C, CENPF, BIRC5, CKS1B, TOP2A, CCNA2, ASPM, HIST1H4C, CCNB2, CDC20, GGH, PLK1, HIST1H1B			4	:	NK cell (cytotoxic, TRDC+)	,
cluster_8	Naive / Memory B cell	CD79A, MS4A1, CD74, HLA-DRA, HLA-DQB1, BANK1, HLA-DPA1, HLA-DQA1, HLA-DRB1, CD83, HLA-DRB5, IRF8, BLK, CD19, EEF1A1, FCRLA, VPREB3, LINC00926, IGHM, CD24			5	:	Macrophage / Monocyte (APC-like)	,
cluster_9	T follicular helper (Tfh)-like CD4+ T cell	CXCL13, TNFRSF4, TNFRSF18, GAPDH, TSHZ2, NMB, PTPN13, CTSB, GNG4, ANKRD55, AC133644.2, IL21, CHN1, CH25H, IGFBP4, MAGEH1, LINC01480, IL32, ZBED2, ACTB			6	:	Plasma cell (antibody-secreting)	,
cluster_10	Hepatocyte (metabolic / secretory)	APOC1, SERPINA1, APOA2, ALB, AMBP, RBP4, SEPP1, APOE, FTL, APOC3, RARRES2, FGG, APOH, MGST1, ORM1, FGB, FGL1, TMEM176A, NUPR1, TXN			7	:	Cycling / Proliferating cell	,
cluster_11	Mature plasma cell (IgG-secreting)	MZB1, JCHAIN, DERL3, IGHG1, CD79A, IGKC, IGHG3, IGLL5, IGHG2, SDC1, RP11-16E12.2, TNFRSF17, IGHG4, IGLV3-1, IGKV4-1, TXNDC5, IGKV1-12, IGHA1, JSRP1, IGHGP			8	:	Naive / Memory B cell	,
cluster_12	Hepatocyte (metabolic subtype)	APOA2, HBB, ALB, ZFP36L2, APOC1, TTR, APOE, CYP2E1, REG3A, APOC3, ZFP36, GLUL, RBP4, CES1, APOH, SERPINA1, AMBP, EPHX1, JUNB, APOA1			9	:	T follicular helper (Tfh)-like CD4+ T cell	,
cluster_13	Endothelial cell (vascular / LSEC-like)	TM4SF1, IGFBP7, IGFBP4, APP, GNG11, IFI27, PDLIM1, EPAS1, CRIP2, PLPP1, SDPR, CD9, RAMP2, RNASE1, TIMP3, EGFL7, A2M, HSPG2, ESAM, TGM2			10	:	Hepatocyte (metabolic / secretory)	,
cluster_14	Plasmacytoid dendritic cell (pDC)	C1orf186, CST3, FCER1G, LILRA4, JCHAIN, PLD4, TSPAN13, IL3RA, PPP1R14B, FTH1, IRF8, SERPINF1, CTSB, GPR183, APP, DERL3, IGKC, SCT, TXN, AREG			11	:	Mature plasma cell (IgG-secreting)	,
cluster_15	Classical monocyte (inflammatory)	TYROBP, AIF1, LYZ, FCN1, CST3, FTL, LST1, FCER1G, IGLV6-57, S100A8, S100A4, FTH1, S100A9, SERPINA1, ALB, CFD, CD68, IGKV4-1, VCAN, IGKC			12	:	Hepatocyte (metabolic subtype)	,
					13	:	Endothelial cell (vascular / LSEC-like)	,
					14	:	Plasmacytoid dendritic cell (pDC)	,
					15	:	Classical monocyte (inflammatory)	,
